# Supplementary material for: Epidemiological Profile of HPV Genotypes Among Moroccan Women with High-Grade Squamous Lesions and Invasive Cervical Cancer from Souss-Massa Region
Source: Trop Med Infect Dis. 2025 Feb 26;10(3):61. doi: 10.3390/tropicalmed10030061 (PMC11946221; doi:10.3390/tropicalmed10030061)
Supplement: Supplementary file 1 [file tropicalmed-10-00061-s001.zip]

Archive with 1 entries (1 files):
- tropicalmed-3487042-supplementary.xlsx
