# Supplementary material for: Epidemiological Profile of HPV Genotypes Among Moroccan Women with High-Grade Squamous Lesions and Invasive Cervical Cancer from Souss-Massa Region
Source: Trop Med Infect Dis. 2025 Feb 26;10(3):61. doi: 10.3390/tropicalmed10030061 (PMC11946221; doi:10.3390/tropicalmed10030061)
Supplement: Supplementary file 1 [file tropicalmed-10-00061-s001.zip › tropicalmed-3487042-supplementary.xlsx]

## Sheet: Sheet1
Sampe Code	Histo	Histology	Age	HPV	HPV16	HPV18	HPV31	HPV33	HPV35	HPV45	HPV62	HPV70	HPV87	HPV58	HPVm	HPVx	HPVsm	HPV_RSK	Genotype
T7	ICC	SCC	54	Positive	Negative	Negative	Negative	Negative	Negative	Negative	Negative	Negative	Negative	Negative	Positive	Negative	HPVm	Unknown	HPVm
T8	ICC	SCC	56	Positive	Negative	Positive	Negative	Negative	Negative	Negative	Negative	Negative	Negative	Negative	Negative	Negative	HPVs	HPV_HR	HPV18
T9	ICC	SCC	50	Positive	Positive	Negative	Negative	Negative	Negative	Negative	Negative	Negative	Negative	Negative	Negative	Negative	HPVs	HPV_HR	HPV16
T17	ICC	SCC	55	Positive	Positive	Negative	Negative	Negative	Negative	Negative	Negative	Negative	Negative	Negative	Negative	Negative	HPVs	HPV_HR	HPV16
T18	HSIL	HSIL	57	Positive	Negative	Negative	Negative	Positive	Negative	Negative	Negative	Negative	Negative	Negative	Negative	Negative	HPVs	HPV_HR	HPV33
T19	ICC	SCC	30	Positive	Positive	Negative	Negative	Negative	Negative	Negative	Negative	Negative	Negative	Negative	Negative	Negative	HPVs	HPV_HR	HPV16
T20	ICC	SCC	60	Positive	Positive	Negative	Negative	Negative	Negative	Negative	Negative	Negative	Negative	Negative	Negative	Negative	HPVs	HPV_HR	HPV16
T21	ICC	SCC	47	Positive	Negative	Negative	Negative	Negative	Negative	Negative	Negative	Negative	Negative	Negative	Positive	Negative	HPVm	Unknown	HPVm
T22	ICC	SCC	32	Positive	Negative	Negative	Negative	Negative	Negative	Negative	Negative	Negative	Negative	Negative	Positive	Negative	HPVm	Unknown	HPVm
T23	ICC	SCC	59	Positive	Positive	Negative	Negative	Negative	Negative	Negative	Negative	Negative	Negative	Negative	Negative	Negative	HPVs	HPV_HR	HPV16
T25	ICC	SCC	MD	Positive	Positive	Negative	Negative	Negative	Negative	Negative	Negative	Negative	Negative	Negative	Negative	Negative	HPVs	HPV_HR	HPV16
T26	ICC	SCC	52	Positive	Negative	Negative	Negative	Negative	Negative	Positive	Negative	Negative	Negative	Negative	Negative	Negative	HPVs	HPV_HR	HPV45
T27	ICC	SCC	53	Positive	Negative	Negative	Negative	Negative	Negative	Negative	Negative	Negative	Negative	Negative	Negative	Negative	HPVs	HPV_HR	HPV18
T28	HSIL	HSIL	44	Positive	Negative	Positive	Negative	Negative	Negative	Negative	Negative	Negative	Negative	Negative	Negative	Negative	HPVs	HPV_HR	HPV18
T29	ICC	SCC	36	Negative	Negative	Negative	Negative	Negative	Negative	Negative	Negative	Negative	Negative	Negative	Negative	Negative	Negative	Negative	Negative
T31	HSIL	HSIL	MD	Positive	Negative	Negative	Negative	Negative	Negative	Negative	Positive	Negative	Negative	Negative	Negative	Negative	HPVs	HPV_BR	HPV62
T44	ICC	SCC	44	Positive	Positive	Negative	Negative	Negative	Negative	Negative	Negative	Negative	Negative	Negative	Negative	Negative	HPVs	HPV_HR	HPV16
T45	ICC	SCC	47	Positive	Negative	Negative	Negative	Negative	Negative	Negative	Negative	Negative	Negative	Negative	Positive	Negative	HPVm	Unknown	HPVm
T47	HSIL	CIN2	47	Positive	Positive	Negative	Negative	Negative	Negative	Negative	Negative	Negative	Negative	Negative	Negative	Negative	HPVs	HPV_HR	HPV16
T49	HSIL	HSIL	35	Positive	Negative	Negative	Negative	Negative	Negative	Negative	Negative	Negative	Negative	Negative	Positive	Negative	HPVm	Unknown	HPVm
T56	ICC	SCC	35	Negative	Negative	Negative	Negative	Negative	Negative	Negative	Negative	Negative	Negative	Negative	Negative	Negative	Negative	Negative	Negative
T57	ICC	SCC	48	Positive	Positive	Negative	Negative	Negative	Negative	Negative	Negative	Negative	Negative	Negative	Negative	Negative	HPVs	HPV_HR	HPV16
T60	ICC	ADC	71	Negative	Negative	Negative	Negative	Negative	Negative	Negative	Negative	Negative	Negative	Negative	Negative	Negative	Negative	Negative	Negative
T62	ICC	SCC	74	Positive	Negative	Negative	Negative	Negative	Negative	Negative	Negative	Negative	Negative	Negative	Positive	Negative	HPVm	Unknown	HPVm
T63	ICC	SCC	MD	Positive	Positive	Negative	Negative	Negative	Negative	Negative	Negative	Negative	Negative	Negative	Negative	Negative	HPVs	HPV_HR	HPV16
T64	ICC	ADC	MD	Positive	Positive	Negative	Negative	Negative	Negative	Negative	Negative	Negative	Negative	Negative	Negative	Negative	HPVs	HPV_HR	HPV16
T65	ICC	SCC	MD	Positive	Negative	Negative	Negative	Positive	Negative	Negative	Negative	Negative	Negative	Negative	Negative	Negative	HPVs	HPV_HR	HPV33
T66	ICC	SCC	MD	Positive	Negative	Negative	Negative	Positive	Negative	Negative	Negative	Negative	Negative	Negative	Negative	Negative	HPVs	HPV_HR	HPV33
T70	ICC	SCC	MD	Positive	Positive	Negative	Negative	Negative	Negative	Negative	Negative	Negative	Negative	Negative	Negative	Negative	HPVs	HPV_HR	HPV16
T71	HSIL	HSIL	52	Positive	Positive	Negative	Negative	Negative	Negative	Negative	Negative	Negative	Negative	Negative	Negative	Negative	HPVs	HPV_HR	HPV16
T73	ICC	SCC	45	Positive	Positive	Negative	Negative	Negative	Negative	Negative	Negative	Negative	Negative	Negative	Negative	Negative	HPVs	HPV_HR	HPV16
T75	ICC	SCC	MD	Positive	Positive	Negative	Negative	Negative	Negative	Negative	Negative	Negative	Negative	Negative	Negative	Negative	HPVs	HPV_HR	HPV16
T76	ICC	SCC	MD	Positive	Negative	Positive	Negative	Negative	Negative	Negative	Negative	Negative	Negative	Negative	Negative	Negative	HPVs	HPV_HR	HPV18
T80	ICC	SCC	MD	Positive	Negative	Negative	Negative	Negative	Positive	Negative	Negative	Negative	Negative	Negative	Negative	Negative	HPVs	HPV_HR	HPV35
T81	ICC	SCC	65	Positive	Positive	Negative	Negative	Negative	Negative	Negative	Negative	Negative	Negative	Negative	Negative	Negative	HPVs	HPV_HR	HPV16
T86	ICC	SCC	47	Positive	Positive	Negative	Negative	Negative	Negative	Negative	Negative	Negative	Negative	Negative	Negative	Negative	HPVs	HPV_HR	HPV16
T88	ICC	ADC	41	Positive	Positive	Negative	Negative	Negative	Negative	Negative	Negative	Negative	Negative	Negative	Negative	Negative	HPVs	HPV_HR	HPV16
T89	ICC	SCC	65	Positive	Positive	Negative	Negative	Negative	Negative	Negative	Negative	Negative	Negative	Negative	Negative	Negative	HPVs	HPV_HR	HPV16
T90	ICC	SCC	52	Positive	Positive	Negative	Negative	Negative	Negative	Negative	Negative	Negative	Negative	Negative	Negative	Negative	HPVs	HPV_HR	HPV16
T91	ICC	SCC	45	Positive	Negative	Negative	Negative	Negative	Positive	Negative	Negative	Negative	Negative	Negative	Negative	Negative	HPVs	HPV_HR	HPV35
T92	ICC	SCC	70	Positive	Positive	Negative	Negative	Negative	Negative	Negative	Negative	Negative	Negative	Negative	Negative	Negative	HPVs	HPV_HR	HPV16
T93	ICC	SCC	74	Positive	Positive	Negative	Negative	Negative	Negative	Negative	Negative	Negative	Negative	Negative	Negative	Negative	HPVs	HPV_HR	HPV16
T94	ICC	SCC	51	Positive	Positive	Negative	Negative	Negative	Negative	Negative	Negative	Negative	Negative	Negative	Negative	Negative	HPVs	HPV_HR	HPV16
T95	ICC	SCC	57	Positive	Positive	Negative	Negative	Negative	Negative	Negative	Negative	Negative	Negative	Negative	Negative	Negative	HPVs	HPV_HR	HPV16
T96	ICC	SCC	MD	Positive	Negative	Positive	Negative	Negative	Negative	Negative	Negative	Negative	Negative	Negative	Negative	Negative	HPVs	HPV_HR	HPV18
T97	ICC	SCC	MD	Positive	Negative	Negative	Negative	Negative	Negative	Negative	Negative	Negative	Negative	Negative	Positive	Negative	HPVm	Unknown	HPVm
T98	ICC	SCC	54	Positive	Positive	Negative	Negative	Negative	Negative	Negative	Negative	Negative	Negative	Negative	Negative	Negative	HPVs	HPV_HR	HPV16
T99	ICC	SCC	63	Negative	Negative	Negative	Negative	Negative	Negative	Negative	Negative	Negative	Negative	Negative	Negative	Negative	Negative	Negative	Negative
T100	ICC	SCC	60	Positive	Positive	Negative	Negative	Negative	Negative	Negative	Negative	Negative	Negative	Negative	Negative	Negative	HPVs	HPV_HR	HPV16
T101	ICC	SCC	62	Positive	Negative	Negative	Negative	Negative	Negative	Negative	Negative	Negative	Positive	Negative	Negative	Negative	HPVs	HPV_BR	HPV87
T102	ICC	SCC	MD	Positive	Positive	Negative	Negative	Negative	Negative	Negative	Negative	Negative	Negative	Negative	Negative	Negative	HPVs	HPV_HR	HPV16
T106	ICC	SCC	56	Negative	Negative	Negative	Negative	Negative	Negative	Negative	Negative	Negative	Negative	Negative	Negative	Negative	Negative	Negative	Negative
T109	ICC	SCC	41	Negative	Negative	Negative	Negative	Negative	Negative	Negative	Negative	Negative	Negative	Negative	Negative	Negative	Negative	Negative	Negative
T110	ICC	SCC	52	Positive	Positive	Negative	Negative	Negative	Negative	Negative	Negative	Negative	Negative	Negative	Negative	Negative	HPVs	HPV_HR	HPV16
T111	ICC	SCC	68	Positive	Negative	Positive	Negative	Negative	Negative	Negative	Negative	Negative	Negative	Negative	Negative	Negative	HPVs	HPV_HR	HPV18
T112	ICC	SCC	77	Positive	Positive	Negative	Negative	Negative	Negative	Negative	Negative	Negative	Negative	Negative	Negative	Negative	HPVs	HPV_HR	HPV16
T113	ICC	SCC	40	Positive	Negative	Positive	Negative	Negative	Negative	Negative	Negative	Negative	Negative	Negative	Negative	Negative	HPVs	HPV_HR	HPV18
T116	ICC	SCC	47	Positive	Positive	Negative	Negative	Negative	Negative	Negative	Negative	Negative	Negative	Negative	Negative	Negative	HPVs	HPV_HR	HPV16
T118	ICC	SCC	58	Positive	Positive	Negative	Negative	Negative	Negative	Negative	Negative	Negative	Negative	Negative	Negative	Negative	HPVs	HPV_HR	HPV16
T119	ICC	SCC	71	Positive	Negative	Negative	Positive	Negative	Negative	Negative	Negative	Negative	Negative	Negative	Negative	Negative	HPVs	HPV_HR	HPV31
T120	ICC	SCC	53	Positive	Positive	Negative	Negative	Negative	Negative	Negative	Negative	Negative	Negative	Negative	Negative	Negative	HPVs	HPV_HR	HPV16
T121	ICC	SCC	52	Positive	Negative	Negative	Negative	Negative	Negative	Negative	Negative	Positive	Negative	Negative	Negative	Negative	HPVs	HPV_BR	HPV70
T122	ICC	SCC	71	Positive	Negative	Positive	Negative	Negative	Negative	Negative	Negative	Negative	Negative	Negative	Negative	Negative	HPVs	HPV_HR	HPV18
T123	ICC	SCC	32	Positive	Negative	Negative	Negative	Negative	Negative	Negative	Negative	Negative	Negative	Negative	Negative	Positive	HPVx	Unknown	HPVx
T124	ICC	SCC	71	Positive	Negative	Negative	Negative	Negative	Negative	Negative	Negative	Negative	Negative	Negative	Negative	Positive	HPVx	Unknown	HPVx
T125	ICC	SCC	49	Positive	Positive	Negative	Negative	Negative	Negative	Negative	Negative	Negative	Negative	Negative	Negative	Negative	HPVs	HPV_HR	HPV16
T126	ICC	SCC	53	Positive	Positive	Negative	Negative	Negative	Negative	Negative	Negative	Negative	Negative	Negative	Negative	Negative	HPVs	HPV_HR	HPV16
T127	ICC	SCC	55	Positive	Positive	Negative	Negative	Negative	Negative	Negative	Negative	Negative	Negative	Negative	Negative	Negative	HPVs	HPV_HR	HPV16
T132	ICC	ADC	80	Positive	Positive	Negative	Negative	Negative	Negative	Negative	Negative	Negative	Negative	Negative	Negative	Negative	HPVs	HPV_HR	HPV16
T133	ICC	SCC	70	Positive	Positive	Negative	Negative	Negative	Negative	Negative	Negative	Negative	Negative	Negative	Negative	Negative	HPVs	HPV_HR	HPV16
T135	ICC	SCC	53	Positive	Positive	Negative	Negative	Negative	Negative	Negative	Negative	Negative	Negative	Negative	Negative	Negative	HPVs	HPV_HR	HPV16
T137	ICC	SCC	50	Positive	Positive	Negative	Negative	Negative	Negative	Negative	Negative	Negative	Negative	Negative	Negative	Negative	HPVs	HPV_HR	HPV16
T140	ICC	SCC	76	Positive	Positive	Negative	Negative	Negative	Negative	Negative	Negative	Negative	Negative	Negative	Negative	Negative	HPVs	HPV_HR	HPV16
T141	ICC	SCC	72	Positive	Positive	Negative	Negative	Negative	Negative	Negative	Negative	Negative	Negative	Negative	Negative	Negative	HPVs	HPV_HR	HPV16
T142	ICC	SCC	69	Positive	Negative	Negative	Negative	Negative	Negative	Negative	Negative	Negative	Negative	Negative	Negative	Positive	HPVx	Unknown	HPVx
T143	ICC	SCC	64	Positive	Positive	Negative	Negative	Negative	Negative	Negative	Negative	Negative	Negative	Negative	Negative	Negative	HPVs	HPV_HR	HPV16
T144	ICC	ADC	51	Positive	Negative	Positive	Negative	Negative	Negative	Negative	Negative	Negative	Negative	Negative	Negative	Negative	HPVs	HPV_HR	HPV18
T145	ICC	SCC	74	Positive	Positive	Negative	Negative	Negative	Negative	Negative	Negative	Negative	Negative	Negative	Negative	Negative	HPVs	HPV_HR	HPV16
T146	ICC	SCC	56	Positive	Positive	Negative	Negative	Negative	Negative	Negative	Negative	Negative	Negative	Negative	Negative	Negative	HPVs	HPV_HR	HPV16
T147	ICC	SCC	55	Positive	Positive	Negative	Negative	Negative	Negative	Negative	Negative	Negative	Negative	Negative	Negative	Negative	HPVs	HPV_HR	HPV16
T148	ICC	SCC	62	Positive	Positive	Negative	Negative	Negative	Negative	Negative	Negative	Negative	Negative	Negative	Negative	Negative	HPVs	HPV_HR	HPV16
T149	ICC	SCC	60	Positive	Negative	Negative	Negative	Negative	Negative	Negative	Negative	Negative	Negative	Negative	Negative	Positive	HPVx	Unknown	HPVx
T151	ICC	SCC	45	Positive	Negative	Negative	Negative	Negative	Negative	Negative	Negative	Negative	Negative	Negative	Negative	Positive	HPVx	Unknown	HPVx
T152	ICC	SCC	58	Positive	Positive	Negative	Negative	Negative	Negative	Negative	Negative	Negative	Negative	Negative	Negative	Negative	HPVs	HPV_HR	HPV16
T154	ICC	SCC	38	Positive	Positive	Negative	Negative	Negative	Negative	Negative	Negative	Negative	Negative	Negative	Negative	Negative	HPVs	HPV_HR	HPV16
T155	ICC	SCC	45	Positive	Negative	Positive	Negative	Negative	Negative	Negative	Negative	Negative	Negative	Negative	Negative	Negative	HPVs	HPV_HR	HPV18
T156	ICC	SCC	47	Positive	Positive	Negative	Negative	Negative	Negative	Negative	Negative	Negative	Negative	Negative	Negative	Negative	HPVs	HPV_HR	HPV16
T157	ICC	SCC	55	Positive	Negative	Negative	Negative	Negative	Negative	Negative	Negative	Negative	Negative	Negative	Negative	Positive	HPVx	Unknown	HPVx
T159	ICC	SCC	47	Positive	Positive	Negative	Negative	Negative	Negative	Negative	Negative	Negative	Negative	Negative	Negative	Negative	HPVs	HPV_HR	HPV16
T160	ICC	SCC	42	Positive	Positive	Negative	Negative	Negative	Negative	Negative	Negative	Negative	Negative	Negative	Negative	Negative	HPVs	HPV_HR	HPV16
T161	ICC	SCC	52	Positive	Positive	Negative	Negative	Negative	Negative	Negative	Negative	Negative	Negative	Negative	Negative	Negative	HPVs	HPV_HR	HPV16
T162	ICC	SCC	41	Positive	Positive	Negative	Negative	Negative	Negative	Negative	Negative	Negative	Negative	Negative	Negative	Negative	HPVs	HPV_HR	HPV16
T163	ICC	ADC	43	Positive	Negative	Positive	Negative	Negative	Negative	Negative	Negative	Negative	Negative	Negative	Negative	Negative	HPVs	HPV_HR	HPV18
T164	ICC	SCC	47	Positive	Positive	Negative	Negative	Negative	Negative	Negative	Negative	Negative	Negative	Negative	Negative	Negative	HPVs	HPV_HR	HPV16
T165	ICC	SCC	63	Positive	Negative	Negative	Negative	Positive	Negative	Negative	Negative	Negative	Negative	Negative	Negative	Negative	HPVs	HPV_HR	HPV33
T166	ICC	SCC	57	Positive	Positive	Negative	Negative	Negative	Negative	Negative	Negative	Negative	Negative	Negative	Negative	Negative	HPVs	HPV_HR	HPV16
T167	ICC	SCC	44	Positive	Positive	Negative	Negative	Negative	Negative	Negative	Negative	Negative	Negative	Negative	Negative	Negative	HPVs	HPV_HR	HPV16
T168	ICC	SCC	67	Positive	Positive	Negative	Negative	Negative	Negative	Negative	Negative	Negative	Negative	Negative	Negative	Negative	HPVs	HPV_HR	HPV16
T169	ICC	SCC	60	Positive	Negative	Negative	Negative	Negative	Negative	Negative	Negative	Negative	Negative	Positive	Negative	Negative	HPVs	HPV_HR	HPV58
T170	ICC	SCC	MD	Positive	Positive	Negative	Negative	Negative	Negative	Negative	Negative	Negative	Negative	Negative	Negative	Negative	HPVs	HPV_HR	HPV16
T187	ICC	SCC	MD	Negative	Negative	Negative	Negative	Negative	Negative	Negative	Negative	Negative	Negative	Negative	Negative	Negative	Negative	Negative	Negative
T188	ICC	SCC	60	Positive	Negative	Negative	Negative	Negative	Negative	Negative	Negative	Negative	Negative	Negative	Negative	Positive	HPVx	Unknown	HPVx
T189	ICC	SCC	MD	Positive	Positive	Negative	Negative	Negative	Negative	Negative	Negative	Negative	Negative	Negative	Negative	Negative	HPVs	HPV_HR	HPV16
T191	ICC	SCC	20	Positive	Positive	Negative	Negative	Negative	Negative	Negative	Negative	Negative	Negative	Negative	Negative	Negative	HPVs	HPV_HR	HPV16
T192	ICC	SCC	54	Positive	Negative	Negative	Negative	Negative	Negative	Negative	Negative	Negative	Negative	Negative	Positive	Negative	HPVm	Unknown	HPVm
T193	ICC	SCC	68	Positive	Positive	Negative	Negative	Negative	Negative	Negative	Negative	Negative	Negative	Negative	Negative	Negative	HPVs	HPV_HR	HPV16
T194	ICC	SCC	71	Positive	Positive	Negative	Negative	Negative	Negative	Negative	Negative	Negative	Negative	Negative	Negative	Negative	HPVs	HPV_HR	HPV16
T195	ICC	SCC	52	Positive	Negative	Negative	Negative	Negative	Negative	Negative	Negative	Negative	Negative	Negative	Negative	Positive	HPVx	Unknown	HPVx
T196	ICC	SCC	65	Positive	Positive	Negative	Negative	Negative	Negative	Negative	Negative	Negative	Negative	Negative	Negative	Negative	HPVs	HPV_HR	HPV16
T200	ICC	SCC	56	Positive	Positive	Negative	Negative	Negative	Negative	Negative	Negative	Negative	Negative	Negative	Negative	Negative	HPVs	HPV_HR	HPV16
T201	ICC	SCC	61	Positive	Positive	Negative	Negative	Negative	Negative	Negative	Negative	Negative	Negative	Negative	Negative	Negative	HPVs	HPV_HR	HPV16
T203	ICC	SCC	64	Positive	Negative	Negative	Negative	Negative	Negative	Positive	Negative	Negative	Negative	Negative	Negative	Negative	HPVs	HPV_HR	HPV45
T204	ICC	SCC	30	Positive	Negative	Positive	Negative	Negative	Negative	Negative	Negative	Negative	Negative	Negative	Negative	Negative	HPVs	HPV_HR	HPV18
T206	ICC	SCC	64	Positive	Positive	Negative	Negative	Negative	Negative	Negative	Negative	Negative	Negative	Negative	Negative	Negative	HPVs	HPV_HR	HPV16
T207	ICC	SCC	56	Positive	Negative	Negative	Negative	Negative	Negative	Negative	Negative	Negative	Negative	Negative	Negative	Positive	HPVx	Unknown	HPVx
T208	ICC	SCC	76	Positive	Negative	Negative	Negative	Positive	Negative	Negative	Negative	Negative	Negative	Negative	Negative	Negative	HPVs	HPV_HR	HPV33
T209	ICC	SCC	63	Negative	Negative	Negative	Negative	Negative	Negative	Negative	Negative	Negative	Negative	Negative	Negative	Negative	Negative	Negative	Negative
T210	ICC	SCC	36	Positive	Positive	Negative	Negative	Negative	Negative	Negative	Negative	Negative	Negative	Negative	Negative	Negative	HPVs	HPV_HR	HPV16
T211	ICC	SCC	55	Positive	Positive	Negative	Negative	Negative	Negative	Negative	Negative	Negative	Negative	Negative	Negative	Negative	HPVs	HPV_HR	HPV16
T212	ICC	SCC	57	Negative	Negative	Negative	Negative	Negative	Negative	Negative	Negative	Negative	Negative	Negative	Negative	Negative	Negative	Negative	Negative
T214	ICC	SCC	43	Positive	Positive	Negative	Negative	Negative	Negative	Negative	Negative	Negative	Negative	Negative	Negative	Negative	HPVs	HPV_HR	HPV16
T215	ICC	SCC	58	Positive	Negative	Negative	Negative	Positive	Negative	Negative	Negative	Negative	Negative	Negative	Negative	Negative	HPVs	HPV_HR	HPV33
T216	ICC	SCC	60	Negative	Negative	Negative	Negative	Negative	Negative	Negative	Negative	Negative	Negative	Negative	Negative	Negative	Negative	Negative	Negative
T217	ICC	SCC	52	Negative	Negative	Negative	Negative	Negative	Negative	Negative	Negative	Negative	Negative	Negative	Negative	Negative	Negative	Negative	Negative
T218	ICC	SCC	63	Positive	Positive	Negative	Negative	Negative	Negative	Negative	Negative	Negative	Negative	Negative	Negative	Negative	HPVs	HPV_HR	HPV16
T219	ICC	SCC	38	Negative	Negative	Negative	Negative	Negative	Negative	Negative	Negative	Negative	Negative	Negative	Negative	Negative	Negative	Negative	Negative
T220	HSIL	HSIL	35	Negative	Negative	Negative	Negative	Negative	Negative	Negative	Negative	Negative	Negative	Negative	Negative	Negative	Negative	Negative	Negative
T221	ICC	SCC	55	Negative	Negative	Negative	Negative	Negative	Negative	Negative	Negative	Negative	Negative	Negative	Negative	Negative	Negative	Negative	Negative
T222	ICC	SCC	41	Negative	Negative	Negative	Negative	Negative	Negative	Negative	Negative	Negative	Negative	Negative	Negative	Negative	Negative	Negative	Negative
T223	HSIL	HSIL	50	Positive	Positive	Negative	Negative	Negative	Negative	Negative	Negative	Negative	Negative	Negative	Negative	Negative	HPVs	HPV_HR	HPV16
T224	ICC	SCC	81	Positive	Negative	Positive	Negative	Negative	Negative	Negative	Negative	Negative	Negative	Negative	Negative	Negative	HPVs	HPV_HR	HPV18
T225	ICC	SCC	70	Positive	Negative	Negative	Negative	Negative	Negative	Negative	Negative	Negative	Negative	Negative	Negative	Positive	HPVx	Unknown	HPVx
T226	ICC	SCC	MD	Positive	Positive	Negative	Negative	Negative	Negative	Negative	Negative	Negative	Negative	Negative	Negative	Negative	HPVs	HPV_HR	HPV16
T227	ICC	SCC	35	Positive	Negative	Negative	Negative	Negative	Negative	Negative	Negative	Negative	Negative	Negative	Negative	Positive	HPVx	Unknown	HPVx
T228	ICC	SCC	49	Positive	Negative	Negative	Negative	Negative	Negative	Negative	Negative	Negative	Negative	Negative	Negative	Positive	HPVx	Unknown	HPVx
T229	ICC	SCC	60	Positive	Negative	Negative	Negative	Negative	Negative	Negative	Negative	Negative	Negative	Negative	Negative	Positive	HPVx	Unknown	HPVx
T230	ICC	SCC	36	Positive	Positive	Negative	Negative	Negative	Negative	Negative	Negative	Negative	Negative	Negative	Negative	Negative	HPVs	HPV_HR	HPV16
T231	ICC	SCC	69	Negative	Negative	Negative	Negative	Negative	Negative	Negative	Negative	Negative	Negative	Negative	Negative	Negative	Negative	Negative	Negative
T232	ICC	SCC	50	Negative	Negative	Negative	Negative	Negative	Negative	Negative	Negative	Negative	Negative	Negative	Negative	Negative	Negative	Negative	Negative
T233	ICC	SCC	52	Negative	Negative	Negative	Negative	Negative	Negative	Negative	Negative	Negative	Negative	Negative	Negative	Negative	Negative	Negative	Negative
T234	ICC	SCC	54	Negative	Negative	Negative	Negative	Negative	Negative	Negative	Negative	Negative	Negative	Negative	Negative	Negative	Negative	Negative	Negative
T235	ICC	SCC	70	Negative	Negative	Negative	Negative	Negative	Negative	Negative	Negative	Negative	Negative	Negative	Negative	Negative	Negative	Negative	Negative
T236	ICC	SCC	55	Negative	Negative	Negative	Negative	Negative	Negative	Negative	Negative	Negative	Negative	Negative	Negative	Negative	Negative	Negative	Negative
T237	ICC	SCC	74	Positive	Negative	Negative	Negative	Negative	Negative	Negative	Negative	Negative	Negative	Negative	Negative	Positive	HPVx	Unknown	HPVx
T238	ICC	SCC	57	Positive	Negative	Negative	Negative	Negative	Negative	Negative	Negative	Negative	Negative	Negative	Negative	Positive	HPVx	Unknown	HPVx
T239	ICC	SCC	49	Positive	Negative	Negative	Negative	Negative	Negative	Negative	Negative	Negative	Negative	Negative	Negative	Positive	HPVx	Unknown	HPVx
T241	ICC	SCC	55	Positive	Negative	Negative	Negative	Negative	Negative	Negative	Negative	Negative	Negative	Negative	Negative	Positive	HPVx	Unknown	HPVx
T242	ICC	SCC	79	Positive	Negative	Negative	Negative	Negative	Negative	Negative	Negative	Negative	Negative	Negative	Negative	Positive	HPVx	Unknown	HPVx
T243	ICC	SCC	53	Positive	Negative	Negative	Negative	Negative	Negative	Positive	Negative	Negative	Negative	Negative	Negative	Negative	HPVs	HPV_HR	HPV45
T244	ICC	SCC	41	Positive	Negative	Negative	Negative	Negative	Negative	Negative	Negative	Negative	Negative	Negative	Negative	Positive	HPVx	Unknown	HPVx
T245	ICC	SCC	47	Positive	Negative	Negative	Negative	Negative	Negative	Negative	Negative	Negative	Negative	Negative	Negative	Positive	HPVx	Unknown	HPVx
T246	ICC	SCC	67	Positive	Negative	Negative	Negative	Positive	Negative	Negative	Negative	Negative	Negative	Negative	Negative	Negative	HPVs	HPV_HR	HPV33
T247	ICC	SCC	45	Positive	Negative	Positive	Negative	Negative	Negative	Negative	Negative	Negative	Negative	Negative	Negative	Negative	HPVs	HPV_HR	HPV18
T248	ICC	SCC	45	Negative	Negative	Negative	Negative	Negative	Negative	Negative	Negative	Negative	Negative	Negative	Negative	Negative	Negative	Negative	Negative
T249	ICC	SCC	65	Positive	Negative	Negative	Negative	Negative	Negative	Negative	Negative	Negative	Negative	Negative	Negative	Positive	HPVx	Unknown	HPVx
